# Supplementary material for: Dataset of the rumen microbiota and epithelial transcriptomics and proteomics in goat affected by solid diets
Source: Sci Data. 2024 Jul 10;11:749. doi: 10.1038/s41597-024-03584-7 (PMC11237100; doi:10.1038/s41597-024-03584-7)
Supplement: Supplementary file 1 — supplemental table s1 [file 41597_2024_3584_MOESM1_ESM.xlsx]

## Sheet: Sheet1
Table 4 The statistic of quality control of microbial sequencing
Type	Sample name	Clean Reads	Bases(bp)	Q20(%)	Q30(%)	GC(%)	Average length(bp)
Content	MCA3-5	34321	14474237	0.9127	0.8626	0.5298	421
Content	MCA3-4	37270	15713158	0.9035	0.8485	0.5374	421
Content	MCA3-6	36785	15462713	0.9119	0.8596	0.54	420
Content	MCA3-1	36802	15458194	0.8969	0.841	0.5331	420
Content	MCA3-3	35675	14951048	0.9163	0.8658	0.5355	419
Content	MCA3-2	36318	15296049	0.9053	0.8508	0.5378	421
Content	MRC2-3	34870	14743721	0.9101	0.8584	0.5394	422
Content	MRC2-2	34697	14654152	0.9122	0.8618	0.5367	422
Content	MRC2-1	33281	13968801	0.9239	0.8778	0.5331	419
Content	MRC2-6	34413	14393195	0.9067	0.8535	0.5284	418
Content	MRC2-5	37221	15647398	0.9099	0.8576	0.536	420
Content	MRC2-4	34234	14371277	0.9064	0.853	0.5381	419
Content	MRO1-4	35282	14767420	0.9054	0.8505	0.5512	418
Content	MRO1-5	38997	16392663	0.899	0.842	0.5409	420
Content	MRO1-6	34887	14620884	0.903	0.8471	0.5504	419
Content	MRO1-1	34506	14472840	0.9195	0.8694	0.5398	419
Content	MRO1-2	36506	15352965	0.9054	0.851	0.5478	420
Content	MRO1-3	35132	14795685	0.9024	0.8478	0.5298	421
Epithelium	MRO1-1V	35627	14886917	0.9074	0.854	0.5513	417
Epithelium	MCA3-5V	37579	15576552	0.9192	0.8714	0.5292	414
Epithelium	MCA3-4V	38599	16042960	0.9163	0.8668	0.5431	415
Epithelium	MRO1-6V	38208	15979600	0.9106	0.8593	0.5416	418
Epithelium	MRC2-5V	34159	14222556	0.9168	0.868	0.5372	416
Epithelium	MRC2-4V	30002	12469477	0.9218	0.8752	0.5323	415
Epithelium	MRO1-4V	35763	14953743	0.924	0.8774	0.5449	418
Epithelium	MRO1-5V	36023	15049611	0.9064	0.8516	0.5417	417
Epithelium	MRC2-6V	34290	14417718	0.9172	0.8693	0.5387	420
Epithelium	MCA3-3V	37322	15461573	0.9169	0.8671	0.5412	414
Epithelium	MCA3-2V	36856	15387175	0.9175	0.869	0.5346	417
Epithelium	MRC2-1V	35418	14756506	0.9148	0.8655	0.5358	416
Epithelium	MCA3-1V	35861	14909937	0.9191	0.871	0.5343	415
Epithelium	MRO1-2V	36706	15371547	0.9114	0.8597	0.5454	418
Epithelium	MRO1-3V	37043	15548879	0.9116	0.8607	0.5447	419
epithelium	MRC2-3V	34878	14513014	0.9186	0.8698	0.5342	416
epithelium	MRC2-2V	35073	14727826	0.9206	0.8734	0.5341	419
epithelium	MCA3-6V	36822	15405058	0.9166	0.8667	0.5371	418
MRO=milk replacer, MRC= milk replacer + concentrate, MCA= milk replacer + concentrate + alfalfa
