# Supplementary material for: Dataset of the rumen microbiota and epithelial transcriptomics and proteomics in goat affected by solid diets
Source: Sci Data. 2024 Jul 10;11:749. doi: 10.1038/s41597-024-03584-7 (PMC11237100; doi:10.1038/s41597-024-03584-7)
Supplement: Supplementary file 2 — supplemental table s2 [file 41597_2024_3584_MOESM2_ESM.xlsx]

## Sheet: Sheet1
Table 5 Transcriptomic data filter statistic
Group	Sample Name	Total Raw Read	Total Clean Read	Total Clean Base	Clean Read Q20	Clean Read Q30	Clean Read Ratio	Total Clean Read (M)	Total Mapping Gene Ratio	Uniquely Mapping Gene Ratio
MRO	LF1	48.99	43.32	6.5	98.94	96.46	88.43	43.32	73.79	56.46
MRC	LF10	48.99	43.27	6.49	98.95	96.53	88.34	43.27	75.52	53.86
MRC	LF11	48.99	42.89	6.43	98.92	96.42	87.55	42.89	78.09	53.39
MRC	LF12	48.99	43.08	6.46	98.94	96.51	87.94	43.08	74.83	52.76
MCA	LF13	47.35	41.95	6.29	98.92	96.37	88.58	41.95	83.77	58.58
MCA	LF14	47.35	43.25	6.49	99.38	97.76	91.34	43.25	82.95	64.39
MCA	LF15	48.99	43.11	6.47	98.95	96.49	88	43.11	80.36	58.04
MCA	LF16	47.35	43.3	6.49	99.38	97.84	91.43	43.3	75.19	55.93
MCA	LF17	47.35	43.11	6.47	99.41	97.91	91.03	43.11	79.56	53.09
MRO	LF2	47.35	41.99	6.3	98.95	96.5	88.67	41.99	74.72	57.71
MRO	LF3	48.99	42.78	6.42	98.94	96.48	87.33	42.78	74.2	54.97
MRO	LF4	48.99	42.85	6.43	98.91	96.39	87.48	42.85	74.66	57.75
MRO	LF5	48.99	42.53	6.38	98.91	96.4	86.83	42.53	75.05	54.27
MRO	LF6	48.99	42.91	6.44	98.95	96.55	87.6	42.91	73.34	54.46
MRC	LF7	47.35	43.13	6.47	99.39	97.88	91.08	43.13	75.11	53.16
MRC	LF8	48.99	43.38	6.51	98.91	96.41	88.55	43.38	79.37	56.21
MRC	LF9	48.99	43.24	6.49	98.95	96.53	88.27	43.24	74.24	53.6
MRO=milk replacer, MRC= milk replacer + concentrate, MCA= milk replacer + concentrate + alfalfa
